# Supplementary material for: Visual ModuleOrganizer: a graphical interface for the detection and comparative analysis of repeat DNA modules
Source: Mob DNA. 2014 Mar 28;5:9. doi: 10.1186/1759-8753-5-9 (PMC4022104; doi:10.1186/1759-8753-5-9)
Supplement: Additional file 1 — Example maximal repeat (MR) output file in a tabular format. Each file shows six columns: the maximal repeat word, the identification number in the suffix tree, the MR size, the occurrence number, the number of sequences where the MR is present and the list of start positions. [file 1759-8753-5-9-S1.xls]

## Sheet: Sheet1
MR Word	Suffix ID	MR Size	Occurrence Number	Presence in Sequence	Position
TGAATTTT	44354	8	17	10	127 1379 2088 3148 3595 3749 4459 5536 6246 7803 8513 9141 9756 9910 10588 12797 14177
CAATTTTT	21370	8	5	5	2126 5145 7556 11732 13464
ATATGTAA	15853	8	4	3	1022 5024 5360 11947
TGTTAAT	46623	7	4	4	2689 5119 7530 11706
CCAACCT	22972	7	2	2	463 6509
TAAAAAT	37859	7	37	10	478 606 760 1219 1373 2341 2409 2444 3500 3589 3743 4845 4969 5530 6597 6725 6879 7033 7187 7341 8864 9492 9588 9750 9904 10939 11159 11313 11467 11560 11590 13148 13244 13398 14646 14677 14739
AATCGAA	9038	7	32	10	26 1121 1275 1429 1532 1988 2505 2608 3047 3645 3799 3902 4358 5463 5586 5689 6145 7700 7853 7956 8412 9040 9652 9806 10031 10487 12046 12138 12241 12696 13633 14076
GAAAATT	29699	7	28	9	146 1807 1827 2097 2866 2886 3167 4177 4197 4478 5251 5964 5984 6265 8231 8251 9160 10306 10326 10607 12516 12536 12816 13895 13915 14196 14968 14988
CCAATTT	23043	7	10	9	450 2381 3472 6569 8836 9464 10911 13120 13463 14501
AGAT	13604	4	25	10	122 1639 2083 2712 3143 4009 4454 5040 5796 6241 7470 8063 8508 9136 10138 10583 11627 12348 12792 13447 13522 13586 13727 14172 14799
GACC	30434	4	19	10	1668 1942 2741 3001 4038 4312 5825 6099 8092 8366 8994 10167 10441 12377 12650 13756 14030 14828 15093
GACG	30508	4	11	9	1062 1850 2909 4220 6007 8274 10349 11987 12559 13938 15011
TAAG	39328	4	52	10	270 279 957 1045 1139 1294 1501 1635 2202 2708 2773 3292 3301 3664 3871 4005 4602 4611 5038 5295 5383 5481 5792 6389 6398 7468 7718 7925 8059 8656 8665 9284 9293 9671 9825 10134 10731 10740 11625 11882 11970 12064 12210 12344 12940 12949 13584 13652 13723 14321 14330 14795
